# Supplementary material for: A cellulose synthase-derived enzyme catalyses 3-O-glucuronosylation in saponin biosynthesis
Source: Nat Commun. 2020 Nov 16;11:5664. doi: 10.1038/s41467-020-19399-0 (PMC7669905; doi:10.1038/s41467-020-19399-0)
Supplement: Supplementary file 4 — Source data [file 41467_2020_19399_MOESM4_ESM.xlsx]

## Sheet: Fig 2
Fig. 2a Glycine max
Phytozome(FPKM)
Name	Gene ID	Flower.open	Flower.unopen	Lateral root.standard	Leaf.ammonia	Leaf.nitrate	Leaf.standard	Leaf.symbiotic condition	Leaf.urea	Nodules.symbiotic condition	Root tip.standard	Root.ammonia	Root.nitrate	Root.standard	Root.symbiotic condition	Root.urea	Shoot tip.standard	Stem.standard	Flower	Leaves	Nodules	Pod	Root	Root Hairs	Seed	Shoot Apical Meristem	Stem		mean	stdev
UGT73P10	Glyma.01g046300	2.637	8.065	72.561	0.02	0.014	0.172	0	0	0.101	122.748	0.851	9.723	7.679	2.091	3.206	1.33	0.021	0.386	0.095	7.965	0.089	109.312	53.245	56.363	0.094	0.027		17.646	34.9305	UGT73P10
GmCSyGT1	Glyma.06G324300	14.72	11.988	99.707	8.048	9.862	24.995	4.065	6.321	0.478	116.159	0.323	7.089	7.205	0.265	1.317	83.895	45.303	5.376	7.687	98.407	27.692	122.589	213.101	89.663	68.993	129.56		46.3388	56.0599	GmCSYGT1
GmbAS	Glyma.07g001300	11.297	15.231	46.337	24.228	26.408	59.027	17.467	24.697	0.25	51.329	0.535	8.69	8.325	0.886	2.008	41.838	25.241	12.661	13.845	55.214	24.292	88.904	122.036	19.989	66.841	52.799		31.5529	29.6106	GmbAS
UGT73F2	Glyma.07g254600	8.182	8.194	29.476	5.659	8.282	19.287	3.261	4.323	0.081	32.042	0.245	3.086	2.771	0.769	1.112	28.61	18.823	2.258	2.425	9.261	19.851	14.406	40.86	73.668	13.31	11.655		13.9191	16.4852	UGT73F2
UGT91H9	Glyma.08g181000	58.432	38.246	163.426	20.23	31.687	152.799	12.33	18.869	2.941	175.054	0.656	9.59	20.379	1.733	2.247	189.007	154.968	10.691	9.861	123.266	21.564	83.45	154.413	102.013	111.381	112.08		68.512	65.6574	UGT91H9
CYP72A61	Glyma.08g238100	38.053	43.348	116.699	58.471	52.187	74.168	40.649	43.928	2.004	165.531	1.568	17.843	11.231	2.017	6.695	127.827	68.252	23.987	23.282	147.685	81.454	207.819	301.741	441.571	155.663	131.508		91.7377	102.483	CYP72A61
CYP93E1	Glyma.08g350800	65.761	73.237	274.633	125.961	130.532	173.698	89.599	101.877	0.95	365.837	6.514	40.386	46.165	8.677	22.409	404.288	254.762	19.77	34.823	88.759	77.987	123.547	386.308	805.405	143.506	230.687		157.541	177.81	CYP93E1
UGT91H4	Glyma.10g104700	7.828	7.045	66.141	3.28	4.015	7.865	1.365	2.144	0.052	108.465	0.491	6.54	5.186	1.787	2.94	64.511	27.896	1.46	3.607	24.511	10.106	46.339	75.502	31.994	37.626	26.51		22.1233	28.5304	UGT91H4
UGT73P2	Glyma.11g053400	48.695	33.019	101.738	14.416	18.285	64.258	9.946	14.41	2.226	139.275	3.32	15.265	106.22	3.235	4.128	135.303	63.931	8.269	20.041	65.227	25.753	48.796	107.807	146.783	44.702	46.442		49.6727	46.0784	UGT73P2
CYP72A69	Glyma.15g243300	0.037	0.041	3.399	0.075	0.079	0.078	0.027	0.056	0.007	5.13	0.014	0.221	0.258	0.024	0.052	0.849	0.052	0.595	1.315	18.482	1.314	70.521	46.568	33.664	5.643	2.346		7.34027	17.0829	CYP72A69
UGT73K5	Glyma.16g033700	15.642	17.241	21.901	16.059	16.661	42.137	12.276	13.391	2.956	27.247	2.122	8.585	14.706	1.611	2.222	51.569	21.741	8.703	16	34.295	17.333	28.527	67.904	26.617	36.463	26.039		21.1518	15.7028	UGT73K5
GmCSyGT2	Glyma.04G255400	12.093	12.937	2.971	5.228	5.963	23.371	2.864	4.755	0.006	3.186	0.003	0.201	0.213	0.012	0.054	35.535	4.643	7.875	5.222	0.755	29.56	2.376	1.176	1.705	25.084	5.778		7.44485	9.90349	GmCSyGT2
GmCSyGT3	Glyma.11G151800	16.756	23.171	6.782	18.289	17.121	47.167	13.438	19.38	0.196	6.9	0.262	0.882	3.733	0.146	0.361	67.164	16.957	9.949	12.774	8.61	12.735	55.267	34.774	24.792	105.54	28.821		21.2295	24.2993	GmCSyGT3
GmCslM1	Glyma.10G189300	14.068	5.683	1.468	13.463	8.435	6.332	14.876	11.316	0.87	0.656	7.512	1.815	2.047	4.557	3.49	8.715	8.288	21.395	33.317	5.204	9.21	4.574	3.158	17.513	12.992	11.098		8.92508	7.36218	GmCslM1
GmCslM2	Glyma.13G174300	7.527	1.597	0.013	2.098	1.268	0.461	1.379	1.744	0.154	0.024	0.232	0.096	0.023	0.391	0.162	0.172	0.211	18.701	15.48	0.47	0.515	0.016	0.123	5.385	0.319	0.542		2.27319	4.71429	GmCslM2
Phytozome Z-score
Name	Gene ID	Flower.open	Flower.unopen	Lateral root.standard	Leaf.ammonia	Leaf.nitrate	Leaf.standard	Leaf.symbiotic condition	Leaf.urea	Nodules.symbiotic condition	Root tip.standard	Root.ammonia	Root.nitrate	Root.standard	Root.symbiotic condition	Root.urea	Shoot tip.standard	Stem.standard	Flower	Leaves	Nodules	Pod	Root	Root Hairs	Seed	Shoot Apical Meristem	Stem
UGT73P10	Glyma.01g046300	-0.42968	-0.274286	1.57212	-0.504601	-0.504772	-0.500249	-0.505173	-0.505173	-0.502282	3.00889	-0.480811	-0.226821	-0.285337	-0.445312	-0.413391	-0.467098	-0.504572	-0.494123	-0.502454	-0.277149	-0.502625	2.62424	1.01914	1.1084	-0.502482	-0.5044
GmCSYGT	Glyma.06G324300	-0.564017	-0.612751	0.951985	-0.683033	-0.650674	-0.380731	-0.754082	-0.713839	-0.818067	1.24546	-0.820832	-0.700139	-0.69807	-0.821866	-0.803101	0.66993	-0.0184761	-0.730696	-0.689472	0.928796	-0.332622	1.36016	2.97471	0.77282	0.404107	1.4845
GmbAS	Glyma.07g001300	-0.684075	-0.551217	0.499284	-0.247374	-0.173751	0.927847	-0.475704	-0.231535	-1.05715	0.667873	-1.04753	-0.772118	-0.784445	-1.03567	-0.99778	0.347346	-0.213163	-0.638011	-0.598025	0.799076	-0.245212	1.93684	3.05577	-0.390532	1.19174	0.717517
UGT73F2	Glyma.07g254600	-0.348016	-0.347288	0.943689	-0.501063	-0.34195	0.325619	-0.646527	-0.582105	-0.839427	1.09934	-0.829479	-0.657142	-0.67625	-0.797693	-0.776886	0.891157	0.297472	-0.707369	-0.697239	-0.282564	0.359831	0.0295347	1.63425	3.6244	-0.0369493	-0.137342
UGT91H9	Glyma.08g181000	-0.153525	-0.460969	1.44559	-0.735363	-0.560867	1.28374	-0.855685	-0.756092	-0.998685	1.6227	-1.03349	-0.897417	-0.733094	-1.01708	-1.00925	1.83521	1.31677	-0.880648	-0.893289	0.833935	-0.715046	0.227514	1.30832	0.510239	0.652919	0.663565
CYP72A61	Glyma.08g238100	-0.523841	-0.472174	0.243565	-0.324608	-0.385926	-0.171441	-0.49851	-0.466515	-0.875598	0.720055	-0.879852	-0.721045	-0.785563	-0.875471	-0.829825	0.35215	-0.229168	-0.661094	-0.667973	0.545919	-0.100346	1.13269	2.04916	3.41358	0.623766	0.388068
CYP93E1	Glyma.08g350800	-0.51617	-0.474126	0.658519	-0.177608	-0.1519	0.0908639	-0.382106	-0.313055	-0.880665	1.17145	-0.849374	-0.658879	-0.626378	-0.837209	-0.759981	1.38769	0.546765	-0.774822	-0.690165	-0.38683	-0.447412	-0.191184	1.28658	3.64356	-0.078935	0.411368
UGT91H4	Glyma.10g104700	-0.501056	-0.5285	1.54284	-0.660465	-0.634703	-0.499759	-0.727586	-0.700282	-0.773607	3.02631	-0.75822	-0.5462	-0.593659	-0.712795	-0.672382	1.4857	0.202335	-0.724256	-0.649003	0.0836895	-0.421211	0.848769	1.87094	0.345971	0.543375	0.153755
UGT73P2	Glyma.11g053400	-0.021218	-0.361421	1.12993	-0.765146	-0.68118	0.316532	-0.862154	-0.765276	-1.02969	1.94456	-1.00595	-0.746721	1.2272	-1.0078	-0.988417	1.85836	0.309436	-0.898549	-0.643071	0.337562	-0.519109	-0.0190261	1.26164	2.1075	-0.107875	-0.0701129
CYP72A69	Glyma.15g243300	-0.427518	-0.427284	-0.230714	-0.425294	-0.42506	-0.425118	-0.428104	-0.426406	-0.429275	-0.129385	-0.428865	-0.416747	-0.414582	-0.428279	-0.42664	-0.379986	-0.42664	-0.394854	-0.352707	0.652214	-0.352765	3.69847	2.29631	1.54094	-0.0993547	-0.292354
UGT73K5	Glyma.16g033700	-0.350882	-0.249054	0.0477082	-0.324327	-0.28599	1.33639	-0.565239	-0.494232	-1.15876	0.388156	-1.21187	-0.800292	-0.410489	-1.24442	-1.20551	1.93705	0.037519	-0.792777	-0.328084	0.836993	-0.243195	0.46967	2.97731	0.348036	0.975057	0.311228
GmCSyGT2	Glyma.04G255400	0.469345	0.554567	-0.451744	-0.223845	-0.149629	1.60814	-0.462549	-0.271606	-0.751134	-0.430035	-0.751437	-0.731444	-0.730232	-0.750528	-0.746287	2.83639	-0.282915	0.0434346	-0.224451	-0.675504	2.23307	-0.511824	-0.632993	-0.579578	1.7811	-0.168309
GmCSyGT3	Glyma.11G151800	-0.1841	0.0798993	-0.594564	-0.121012	-0.169079	1.06742	-0.320647	-0.0761132	-0.8656	-0.589708	-0.862884	-0.837369	-0.720041	-0.867658	-0.85881	1.89036	-0.175828	-0.464231	-0.347973	-0.519335	-0.349578	1.40076	0.557402	0.146609	3.46966	0.312416
GmCslM1	Glyma.10G189300	0.69856	-0.440369	-1.01289	0.616383	-0.0665668	-0.352216	0.80831	0.324757	-1.09412	-1.12318	-0.191937	-0.965757	-0.934244	-0.593313	-0.738243	-0.0285346	-0.0865337	1.69378	3.31314	-0.505431	0.0387009	-0.591004	-0.783338	1.16649	0.552407	0.295147
GmCslM2	Glyma.13G174300	1.11444	-0.143435	-0.479434	-0.037162	-0.213222	-0.384404	-0.189677	-0.112253	-0.449525	-0.477101	-0.43298	-0.461828	-0.477313	-0.399253	-0.447828	-0.445707	-0.437434	3.48468	2.80144	-0.382495	-0.37295	-0.478798	-0.456101	0.66008	-0.414525	-0.367222
Fig 2b Glycyrrhiza uralensis
FPKM
Name	Gene ID	Library 1	Library 2	Library 3	Library 4		mean	stdev
GubAS	Unigene17658_All (Glyur001733s00027628)	74.2051	0.2686	4.9424	1.2466		20.1657	36.0825
CYP88D6	Unigene25647_All	336.096	9.0961	46.1544	22.4258		103.443	155.857
CYP72A154	Unigene17580_All	531.854	194.012	58.0182	14.1645		199.512	234.418
GuCSyGT	Unigene25982_All	181.293	0.027	14.8501	3.5475		49.9294	87.8037
CYP72A566	Unigene7425_All	230.718	0.5324	27.6421	3.3014		65.5484	110.785
UGT73P12	Unigene13257_All	194.297	1.3004	20.8523	1.6491		54.5246	93.6281
CYP93E3	Unigene16502_All	158.027	0.1922	23.4294	2.4692		46.0294	75.3938
GuCslM	Unigene31620_All	0.4224	0.3399	0.1455	18.0542		4.7405	8.87656
UGT73P13	Unigene25821_All	31.9648	2.4793	6.8279	2.1996		10.8679	14.2233
UGT73F13	Unigene14953_All	11.0251	8.2153	11.8286	19.7979		12.7167	4.96844
Z-score
Name	Gene ID	Library 1	Library 2	Library 3	Library 4
GubAS	Unigene17658_All (Glyur001733s00027628)	1.49766	-0.551433	-0.421902	-0.524329
CYP88D6	Unigene25647_All	1.49273	-0.605342	-0.367571	-0.519817
CYP72A154	Unigene17580_All	1.41773	-0.023464	-0.603596	-0.790671
GuCSyGT	Unigene25982_All	1.49611	-0.56834	-0.399519	-0.528245
CYP72A566	Unigene7425_All	1.49091	-0.58687	-0.342163	-0.561875
UGT73P12	Unigene13257_All	1.49284	-0.568464	-0.359639	-0.56474
CYP93E3	Unigene16502_All	1.4855	-0.60797	-0.299759	-0.577768
GuCslM	Unigene31620_All	-0.486461	-0.495755	-0.517656	1.49987
UGT73P13	Unigene25821_All	1.48326	-0.589778	-0.28404	-0.609443
UGT73F13	Unigene14953_All	-0.340474	-0.906003	-0.178753	1.42523
Fig 2b Lotus japonicus
FPKM
Name	Gene ID	Mean_WT_control1	Mean_WT_Drought1	Mean_Ljgln2_2_Control1	Mean_Ljgln2_2_Drought1	Mean_root_4dpicontrol1B	Mean_root_4dpimycorrhized1D	Mean_root_28dpicontrol1A	Mean_root_28dpimycorrhized1C	Mean_WT_root_tip_3w_uninocul_1	Mean_WT_root_3w_uninocul_1	Mean_WT_root_3w_5mM_nitrate_1	Mean_WT_root_6w_5mM_nitrate_1	Mean_WT_shoot_3w_5mM_nitrate_1	Mean_WT_shoot_3w_uninocul_1	Mean_WT_shoot_3w_inocul3_1	Mean_WT_leaf_6w_5mM_nitrate_1	Mean_WT_stem_6w_5mM_nitrate_1	Mean_WT_flower_13w_5mM_nitrate_1	Mean_har1_root_3w_uninocul_2	Mean_har1_root_3w_inocul3_2	Mean_har1_shoot_3w_uninocul_1	Mean_har1_shoot_3w_inocul3_1	Mean_WT_root_3w_nodC_inocul1_1	Mean_WT_root_3w_inocul1_1	Mean_WT_root_3w_inocul3_1	Mean_WT_nodule_3w_inocul14_1	Mean_WT_nodule_3w_inocul21_1	Mean_WT_root_nodule_3w_inocul7_1	Mean_WT_root_nodule_3w_inocul21_1	Mean_WT_rootSZ_3w_uninocul_1	Mean_WT_rootSZ_3w_Nod_inocul1_1	Mean_WT_rootSZ_3w_inocul1_1	Mean_nfr5_rootSZ_3w_uninocul_1	Mean_nfr5_rootSZ_3w_inocul1_1	Mean_nfr1_rootSZ_3w_uninocul_1	Mean_nfr1_rootSZ_3w_inocul1_1	Mean_nup133_rootSZ_3w_uninocul_1	Mean_nup133_rootSZ_3w_inocul1_1	Mean_cyclops_root_3w_uninocul	Mean_cyclops_root_nodule_3w_inocul21	Mean_nin_rootSZ_3w_uninocul_1	Mean_nin_rootSZ_3w_inocul1_1	Mean_sen1_root_3w_uninocul_1	Mean_sen1_nodule_3w_inocul21_1	Mean_sst1_root_3w_uninocul_1	Mean_sst1_nodule_3w_inocul21_1	Mean_cyclops_root_3w_inocul	Mean_Shoot_0mM_sodiumChloride_1
LjbAS	Lj3g3v2027430	436	408.23	770.49	323.88	108.1	88.88	65.55	43.97	811.73	1163.73	1128.98	403.36	984.55	970.16	1381.76	641.86	710.25	275.35	444.87	570.39	132.64	1577.85	1256.43	707.13	1749.78	251.54	265.79	514.84	1391.75	755.12	644.83	852.94	1471.15	1410.57	757.12	571.1	894.96	782.26	295.25	1411.96	1266.43	1609.16	1186.83	485.76	1063.77	377.12	1393.59	316.58
CYP72A61	Lj3g3v3776580	1810.25	2039.34	2491.14	1533.29	4984.22	6172.35	8355.16	6972.63	5418.49	8716.81	7851.82	4949.89	2904.18	3341.18	4502.84	2326.9	3191.95	3769.22	9434.24	10491.3	3641	4127.7	7394.33	5471.92	8404.65	2316.32	2798.22	5162.69	7056.56	6154.09	5014.88	5090.25	6582.08	6335.76	5970.82	5203.14	5871.47	5212.29	10735.4	8591.87	7748.95	6558.59	8407.51	5681.32	8157.18	4842.06	7803.27	1921.97
CYP93E1	Lj1g3v3555800	1325.82	1626.93	2191.85	856.13	5508.79	6301.8	9308.57	6773.77	8667.44	12206.9	10711.5	6581.59	3001.13	4182.67	4716.7	1837.2	2395.22	2441.84	11603.2	10819.2	4137.58	4745.98	11535	7596.59	13160.2	2489.77	3153.32	6517.18	9854.9	9601.44	7771.07	7629.26	11153.8	10653	9355.83	7442.12	8830.46	7668.76	9804.87	12138	11105.2	8934.18	11076.7	6535.7	11526.5	5417.32	9991.03	1297.72
LjCSyGT	Lj3g3v1981230	288.83	222.54	412.54	230.11	76.32	79.26	104.71	87.65	849.28	1220.54	1159.63	335.16	402.63	345.79	425.05	442.59	362.8	260.95	512.3	419.98	117.71	653.11	954.96	702.88	2141.44	171.31	180.85	360.39	943.35	607.15	728.52	662.45	1236.93	950.16	832.83	498.09	672.23	697.17	301.67	1580.8	891.9	1009.91	958.58	473.77	1290.76	324.19	910.42	195.2
Z-score
Name	Gene ID	Mean_WT_control1	Mean_WT_Drought1	Mean_Ljgln2_2_Control1	Mean_Ljgln2_2_Drought1	Mean_root_4dpicontrol1B	Mean_root_4dpimycorrhized1D	Mean_root_28dpicontrol1A	Mean_root_28dpimycorrhized1C	Mean_WT_root_tip_3w_uninocul_1	Mean_WT_root_3w_uninocul_1	Mean_WT_root_3w_5mM_nitrate_1	Mean_WT_root_6w_5mM_nitrate_1	Mean_WT_shoot_3w_5mM_nitrate_1	Mean_WT_shoot_3w_uninocul_1	Mean_WT_shoot_3w_inocul3_1	Mean_WT_leaf_6w_5mM_nitrate_1	Mean_WT_stem_6w_5mM_nitrate_1	Mean_WT_flower_13w_5mM_nitrate_1	Mean_har1_root_3w_uninocul_2	Mean_har1_root_3w_inocul3_2	Mean_har1_shoot_3w_uninocul_1	Mean_har1_shoot_3w_inocul3_1	Mean_WT_root_3w_nodC_inocul1_1	Mean_WT_root_3w_inocul1_1	Mean_WT_root_3w_inocul3_1	Mean_WT_nodule_3w_inocul14_1	Mean_WT_nodule_3w_inocul21_1	Mean_WT_root_nodule_3w_inocul7_1	Mean_WT_root_nodule_3w_inocul21_1	Mean_WT_rootSZ_3w_uninocul_1	Mean_WT_rootSZ_3w_Nod_inocul1_1	Mean_WT_rootSZ_3w_inocul1_1	Mean_nfr5_rootSZ_3w_uninocul_1	Mean_nfr5_rootSZ_3w_inocul1_1	Mean_nfr1_rootSZ_3w_uninocul_1	Mean_nfr1_rootSZ_3w_inocul1_1	Mean_nup133_rootSZ_3w_uninocul_1	Mean_nup133_rootSZ_3w_inocul1_1	Mean_cyclops_root_3w_uninocul	Mean_cyclops_root_nodule_3w_inocul21	Mean_nin_rootSZ_3w_uninocul_1	Mean_nin_rootSZ_3w_inocul1_1	Mean_sen1_root_3w_uninocul_1	Mean_sen1_nodule_3w_inocul21_1	Mean_sst1_root_3w_uninocul_1	Mean_sst1_nodule_3w_inocul21_1	Mean_cyclops_root_3w_inocul	Mean_Shoot_0mM_sodiumChloride_1
LjbAS	Lj3g3v2027430	-0.50858	-0.56423	0.161729	-0.733265	-1.16568	-1.2042	-1.25095	-1.2942	0.244372	0.94977	0.880132	-0.573989	0.590699	0.561862	1.3867	-0.0960422	0.0410094	-0.830518	-0.490805	-0.239266	-1.1165	1.77966	1.13554	0.034757	2.1242	-0.878232	-0.849676	-0.350587	1.40672	0.130928	-0.0900904	0.326956	1.56583	1.44443	0.134936	-0.237843	0.411163	0.185315	-0.790639	1.44722	1.15558	1.8424	0.996062	-0.408862	0.749453	-0.626574	1.4104	-0.747894
CYP72A61	Lj3g3v3776580	-0.966491	-0.877505	-0.702011	-1.07407	0.266385	0.727895	1.57577	1.03875	0.43507	1.71625	1.38026	0.25305	-0.541572	-0.371827	0.0794011	-0.765807	-0.429792	-0.205561	1.99492	2.40552	-0.255366	-0.0663158	1.20255	0.455824	1.59499	-0.769916	-0.58273	0.335709	1.07135	0.720802	0.278295	0.307571	0.887048	0.791369	0.649614	0.351421	0.611023	0.354975	2.50034	1.66772	1.3403	0.877923	1.59611	0.537162	1.49887	0.211166	1.3614	-0.923095
CYP93E1	Lj1g3v3555800	-0.9588	-0.884797	-0.745957	-1.07424	0.0692443	0.264142	1.00311	0.380137	0.845543	1.71543	1.34791	0.332905	-0.547061	-0.256675	-0.125427	-0.833119	-0.695975	-0.684517	1.56706	1.37438	-0.267757	-0.118231	1.5503	0.582361	1.94972	-0.672737	-0.509657	0.317075	1.13738	1.07509	0.625243	0.59039	1.45661	1.33353	1.01473	0.544397	0.885608	0.600098	1.12509	1.6985	1.44467	0.911099	1.43766	0.321627	1.54821	0.0467638	1.17084	-0.965706
LjCSyGT	Lj3g3v1981230	-0.465441	-0.564381	-0.280799	-0.553083	-0.782621	-0.778233	-0.740247	-0.76571	0.371054	0.925175	0.834264	-0.396291	-0.29559	-0.380426	-0.262127	-0.235948	-0.355038	-0.507053	-0.131903	-0.269694	-0.720844	0.078262	0.528786	0.152546	2.29966	-0.640844	-0.626605	-0.358635	0.511457	0.00966485	0.190815	0.0922024	0.949637	0.521621	0.346502	-0.153112	0.106799	0.144023	-0.446277	1.46288	0.434666	0.610801	0.534189	-0.18941	1.02998	-0.412665	0.462308	-0.605187
[truncated: 35 more columns]

## Sheet: Fig 3c
Plant line	Vector	Sample Dry Weight (mg)	Saponin Bb (µM)	Saponin Bb (mg g-1)	mean	std. dev
Wild	-	5.06	8.829	0.822283	0.801638	0.0209663
		5.02	8.546	0.802268
		4.99	8.263	0.780364
LjCSyGT mutant	E	5.02	0.023	0.00215916	0.00175762	0.000376023
		4.99	0.018	0.00169993
		5	0.015	0.00141378
	Gu	5.02	6.86	0.643992	0.668096	0.0745897
		5.01	7.992	0.751758
		5.06	6.534	0.608539
	Gm	5.07	6.476	0.601948	0.617378	0.0155811
		5.09	6.665	0.617081
		4.98	6.6903	0.633106
	Lj	5.03	7.053	0.660794	0.645634	0.0311673
		4.96	6.418	0.609787
		5.03	7.112	0.666322

## Sheet: Fig 7b
	Medium				Cell
Strain	Glycyrrhizin (µM)	Glycyrrhizin (µg/l)	mean	stdev	Glycyrrhizin (µM)	Glycyrrhizin (µg/l)	mean	stdev
GL0	n.d.	n.d.	n.d.		n.d.	n.d.	n.d.
	n.d.	n.d.			n.d.	n.d.
	n.d.	n.d.			n.d.	n.d.
GL1	1.5789	103.753	111.36	13.9192	5.77513	379.495	416.789	42.2969
	1.56595	102.902			6.2108	408.124
	1.93914	127.425			7.04205	462.747
GL2	0.57818	37.993	26.9042	10.4217	2.16084	141.993	109.338	33.9338
	0.26345	17.312			1.13002	74.256
	0.38665	25.408			1.70084	111.766
GL3	0.57971	38.094	30.0729	10.4357	2.34256	153.934	128.66	39.0157
	0.51513	33.85			2.25714	148.321
	0.2781	18.275			1.27413	83.726
